# Supplementary material for: Effects of Combined Nordic Hamstring and Speed Deceleration Training on Measures of Physical Fitness in Male Youth Soccer Players
Source: J Funct Morphol Kinesiol. 2026 Feb 19;11(1):84. doi: 10.3390/jfmk11010084 (PMC13027663; doi:10.3390/jfmk11010084)
Supplement: Supplementary file 1 [file jfmk-11-00084-s001.zip]

Archive with 1 entries (1 files):
- jfmk-4140322-supplementary.xlsx
