# Supplementary material for: Effects of Combined Nordic Hamstring and Speed Deceleration Training on Measures of Physical Fitness in Male Youth Soccer Players
Source: J Funct Morphol Kinesiol. 2026 Feb 19;11(1):84. doi: 10.3390/jfmk11010084 (PMC13027663; doi:10.3390/jfmk11010084)
Supplement: Supplementary file 1 [file jfmk-11-00084-s001.zip › jfmk-4140322-supplementary.xlsx]

## Sheet: EXP GROUP
				yshaped test
S20 test	S20 Retest	505 CoD test	505 CoD retest	Agility test	AGILITY RETEST	CMJ test	CMJ RETEST	SLJ test	SLJ RETEST
3.866	3.882	2.956	2.955	2.723	2.717	26.6	27.4	1.7	1.74
3.715	3.832	2.48	2.38	2.665	2.689	27.4	27.5	1.69	1.83
3.912	3.849	3.136	2.944	3.154	2.789	23.6	27.3	1.6	1.85
3.931	3.922	3.12	2.669	3.254	3.188	24.6	24.8	1.61	1.69
3.944	3.971	2.803	2.676	3.184	3.119	19.4	20	1.44	1.49
4.125	4.083	2.961	2.8	3.006	2.979	18.4	18.5	1.3	1.54
3.605	3.589	2.709	2.59	2.851	2.971	25.5	26.5	1.71	1.83
3.884	3.38	2.77	2.72	2.763	2.759	29.3	29.4	1.7	2
3.85	3.628	2.84	2.76	3.12	2.662	24.9	28.6	1.61	1.69
3.653	3.368	2.986	2.796	3.135	2.801	25	25.2	1.4	1.7
4.15	3.778	3.022	3.121	2.979	3.132	24.5	24.1	1.7	1.93
4.18	3.98	2.951	2.886	3.004	2.804	25.2	20.8	1.76	1.81
4.012	3.705	2.92	2.81	3.114	2.746	16.9	18	1.5	1.74
3.907	3.743	3.06	3.01	3.263	3.115	20.5	22.9	1.4	1.75
3.462	3.417	2.845	2.482	2.611	2.622	22.5	32.5	1.67	2.14
3.607	3.565	2.7	2.59	3.365	2.705	26.5	28.4	1.69	2.02
3.728	3.59	3.4	2.655	3.253	2.985	22.5	28.5	1.68	2.03
3.984	3.743	2.94	3.01	3.183	3.115	15.5	22.9	1.45	1.75
3.729	3.417	3.032	2.78	2.966	2.622	25.7	32.5	1.55	2.14
3.85495	3.70747	2.92795	2.77021	3.03121	2.86947	23.3947	25.5684	1.58737	1.82474
0.196969	0.217299	0.197461	0.190662	0.219771	0.194388	3.70277	4.25337	0.13395	0.181395

## Sheet: GC
	S20 TEST	S20 POSTEST	CoD505test	COD postest	Yagility Tets	Y postest	CMJ test	CMJ postest	DH test	DH postest
2	3.54	3.59	2.54	2.56	3.26	3.34	21	21.6	1.69	1.7
2	3.56	3.66	2.77	2.7	2.85	2.98	21.4	23	1.64	1.6
2	3.4	3.35	2.47	2.48	2.88	3	26.2	27.3	2.01	2.02
2	3.51	3.6	2.63	2.41	2.94	2.87	24.2	22.5	1.8	1.85
2	3.62	3.83	2.46	2.43	3.24	3.14	20	22.05	1.56	1.6
2	3.52	3.59	2.74	2.64	3.17	3	24.6	21.7	1.53	1.46
2	3.64	3.58	2.6	2.55	3.05	2.89	22.4	26.8	1.77	1.75
2	3.48	3.59	2.63	2.56	2.76	3	19.2	16.2	1.59	1.37
2	3.52	3.49	2.6	2.5	3.24	3.15	24.1	23.9	1.6	1.57
2	3.79	4.11	2.87	2.74	3.08	3.18	14.2	17.1	1.35	1.36
2	3.82	3.7	2.84	2.73	3.14	3.06	17	14.1	1.42	1.29
2	3.47	3.28	2.63	2.59	3.15	3.05	23.1	25	1.69	1.78
2	3.78	3.6	2.69	2.7	2.89	3	32.5	28	1.85	1.94
2	3.54	3.51	2.59	2.82	2.96	2.96	22.5	18.5	1.76	1.76
2	3.62	3.63	2.62	2.64	3.03	3	18.4	18.4	1.65	1.56
2	3.95	4.02	2.7	2.65	3.07	2.85	17	18.1	1.69	1.63
2	3.63	3.64	2.89	2.87	3.3	3.05	22.8	23	1.64	1.63
Moyenne	3.61118	3.63353	3.63353	3.63353	3.05941	3.03059	21.8	21.6029	1.66118	1.63941
Ecartype	0.146111	0.204968	0.204968	0.204968	0.160136	0.121525	4.20179	4.03146	0.15672	0.201416
